# Supplementary material for: Spatial distribution and incidence trend of human alveolar echinococcosis in southwest Germany: increased incidence and urbanization of the disease?
Source: Infection. 2020 Jul 16;48(6):923–7. doi: 10.1007/s15010-020-01479-4 (PMC7674360; doi:10.1007/s15010-020-01479-4)
Supplement: Supplementary file 1 — Supplementary material 1 (XLS 39 kb) [file 15010_2020_1479_MOESM1_ESM.xls]

## Sheet: Sheet1
sex	postcode	date_ed_d	date_ed_m	date_ed_y	is_e	is_t	therapy	outcome	age	diagnosis	risk	changes of postcode
2	.	15	6	2004			2	1	27.447	2	.	.
2	78050	15	11	2004	0	0	2	2	70.5599	1	.	.		Code
2	75223	28	5	2004	0	0	2	1	64.2081	1	.	.		sex	man=1, women=2
1	79737	15	1	2005	0	0	2	2	72.1834	2	.	.		postcode	postcode
2	79244	15	2	2005	0	1	1	1	67.3949	1	.	.		date_ed_d	date of first diagnosis, day
1	79650	13	4	2006	8	0	2	1	59.8385	1	.	.		date_ed_m	date of first diagnosis, month	month
1	78727	31	7	2006	0	0	0	2	12.8652	2	.	.		date_ed_y	date of first diagnosis, year	year
1	79346	3	5	2007	0	0	1	1	62.9268	3	.	.		is_e	Immunsuppressive disease: no=0, chronic inflammatory disease=1, solid tumor=2, myelo-/lymphoproliferative disease=3, HIV=4, Diabetes mellitus=5, Liver cirrhosis=6, alcohol abuse=7, COPD=8, sarcoidosis=9, rheumatoid arthritis=10, giant cell arteriitis=11, liver parenchym damage=12, diabetes melltus and liver cirrhosis=13, diabetes and solid tumor=14
2	72401	14	6	2007	0	1	2	2	39.4524	3	.	.		is_t	1=Tacrolimus + Prednison, 2=Cortison und MTX, 4=Cochicin, Immunspressive Therapy=5
1	79285	11	9	2007	2	0	2	2	56.167	2	.	.		therapy	0=watch and wait, 1= exclusively parasitostatic, 2= parasitostatic and surgery, 3=exclusiverly surgery 4= no therapy, .=unknown.
2	79576	4	9	2007	5	0	2	0	75.5236	3	.	.		outcome	cure=0, on treatment=1, follow-up after treatment=2, death=3, death due to AE=4, watch and wait=5
2	79215	1	9	2008	0	0	1	1	54.6064	1	.	.		risk	no=0; dog=1, vegetable garden=2, farmer=3
1	77652	30	10	2008	0	0	1	1	35.4004	2	.	.		changes of postcode 25 years before fist diagnosis	no=0, yes=1
2	78194	18	12	2008	0	0	2	2	74.0233	2	.	.		diagnosis	Positiv serology+imaging=1, 1+histology=2, 2+PCR=3
2	88131	27	1	2009	0	0	2	1	16.3559	2	.	.
1	78667	15	1	2009	0	0	2	1	52.0246	2	.	.
1	88605	18	7	2010	1	1	2	2	55.5784	2	.	.
1	79238	5	1	2011	5	0	1	1	76.1588	2	.	.
2	79848	6	6	2011	0	0	1	1	79.4278	2	.	.
1	79737	21	7	2011	2	0	2	1	70.3682	2	.	.
2	79682	26	9	2011	0	0	2	1	69.0568	2	.	.
2	79252	15	10	2011	5	0	2	0	47.2553	2	.	.
2	88690	13	2	2012	0	0	2	2	55.3949	1	.	.
1	78554	22	4	2012	5	0	1	1	79.5921	2	.	.
2	79206	15	7	2012	5	0	2	2	61.7714	1	.	.
2	77761	15	11	2012	0	0	2	2	22.3409	1	.	.
2	79102	28	8	2012	0	0	0	5	61.2047	1	0	0
2	88662	15	8	2012	1	0	1	1	73.6564	1	.	.
1	78532	1	10	2012	0	0	2	2	73.4812	1	.	.
2	78570	29	12	2012	0	0	1	1	42.4695	1	.	.
1	79115	25	4	2013	5	0	1	1	62.3217	1	0	0
1	79682	13	3	2013	6	0	2	1	49.5852	3	.	.
1	79336	4	4	2014	0	0	2	2	50.0835	1	.	.
1	79774	11	11	2014	0	0	1	1	56.46	1	.	.
1	79787	10	12	2014	0	0	0	2	48.0958	1	.	.
1	79183	21	7	2015	9	0	2	2	65.9466	1	.	.
1	79777	20	11	2015	10	0	1	1	72.8652	3	.	.
1	79279	31	3	2016	0	0	2	3	71.5592	2	.	.
2	79379	15	7	2016	11	2	1	1	74.8172	2	.	.
2	79183	29	8	2016	2	1	3	1	45.4839	3	.	.
2	78576	5	10	2016	12	0	1	1	76.6708	2	.	.
1	85521	24	10	2016	0	0	1	1	56.3176	2	.	.
1	79112	28	6	2017	2	0	1	1	62.0397	2	3	0
1	70839	1	12	2017	0	3	1	1	70.705	3	.	.
1	79280	15	2	2018	2	5	0	5	71.2361	3	0	0
2	79111	15	4	2018	1		2	1	19.8439	2	0	0
2	79346	15	5	2018	1	2	2	1	68.9747	3	.	.
2	77761	15	5	2018	0	0	1	1	85.9658	1	.	.
2	79108	15	8	2018	0	0	1	1	67.332	1	0	0
1	78183	24	8	2018	0	0	3	4	69.0513	2	.	.
2	70839	15	10	2018	1	5	1	1	71.8111	1	.	.
2	78570	15	10	2018	0	0	2	2	40.627	2	.	.
2	79235	15	11	2018	0	0	1	1	54.1793	1	.	.
1	79361	15	12	2018	0	0	2	1	66.0205	2	.	.
1	79400	15	5	2019	0	0	2	1	67.5044	2	.	.
1	77731	15	7	2019	0	0	0	5	29.4867	1	.	.
1	79110	15	9	2019	1	2	1	1	79.2444	2	0	0
1	79232	1	10	2019	0	0	2	1	63.0308	2	.	.
